# Supplementary material for: Thymus serpyllum Exhibits Anti-Diabetic Potential in Streptozotocin-Induced Diabetes Mellitus Type 2 Mice: A Combined Biochemical and In Vivo Study
Source: Nutrients. 2022 Aug 29;14(17):3561. doi: 10.3390/nu14173561 (PMC9460602; doi:10.3390/nu14173561)
Supplement: Supplementary file 1 [file nutrients-14-03561-s001.zip]

Archive with 1 entries (1 files):
- nutrients-1848252-supplementary.pdf
